# Supplementary material for: Circadian rhythms in septic shock patients
Source: Ann Intensive Care. 2021 Apr 26;11:64. doi: 10.1186/s13613-021-00833-5 (PMC8076360; doi:10.1186/s13613-021-00833-5)
Supplement: Supplementary file 1 — Additional file 1: Table S1. Confidence intervals per clock gene and subject, representing the range of circadian amplitudes of gene expression that are consistent with the measurements at the 95% level (i.e., p < 0.05). The amplitude was defined as the fold-change in expression between the peak and trough of the rhythm. Rhythmic genes are marked as rhy, arrhythmic genes as arrhy, respectively. [file 13613_2021_833_MOESM1_ESM.xls]

## Sheet: Confidence_intervals.csv
lower	upper	gene	subject	type
0.115255	1.25732	ARNTL	SC004	-
0.236085	1.33785	ARNTL2	SC004	-
0.0384696	1.28258	BHLHE40	SC004	-
0.0889253	0.787296	CIPC	SC004	-
0.0171296	0.630663	CLOCK	SC004	-
0.0866915	1.76759	CRY1	SC004	-
0.0545327	0.862228	CRY2	SC004	-
0.379508	1.29063	CSNK1D	SC004	-
0.337347	1.50682	CSNK1E	SC004	-
0.235952	1.75215	DBP	SC004	-
0.671595	2.32882	NFIL3	SC004	rhy
0.777877	1.23978	NR1D1	SC004	rhy
0.951546	1.93035	NR1D2	SC004	rhy
0.700036	1.94859	PER1	SC004	rhy
0.400492	1.75128	PER2	SC004	-
0.0514665	1.04325	ARNTL	SC005	-
0.0233555	0.927213	ARNTL2	SC005	-
0.0573148	1.83159	BHLHE40	SC005	-
0.661391	3.4884	CIPC	SC005	rhy
0.0330234	0.894002	CLOCK	SC005	-
0.0908674	1.28629	CRY1	SC005	-
0.0783643	1.19405	CRY2	SC005	-
0.0197401	0.55474	CSNK1D	SC005	-
0.103316	0.844352	CSNK1E	SC005	-
0.177269	2.69861	DBP	SC005	-
1.12696	2.80796	NFIL3	SC005	rhy
0.0197095	0.921703	NR1D1	SC005	-
0.368556	3.41563	NR1D2	SC005	-
0.0901873	2.39968	PER1	SC005	-
0.0424917	0.372827	PER2	SC005	arrhy
0.324628	1.47488	ARNTL	SC006	-
0.105944	0.795332	ARNTL2	SC006	-
0.138603	2.57753	BHLHE40	SC006	-
0.197992	1.07947	CIPC	SC006	-
0.18166	0.779987	CLOCK	SC006	-
0.076886	1.46762	CRY1	SC006	-
0.373787	1.60018	CRY2	SC006	-
0.126061	1.52553	CSNK1D	SC006	-
0.131036	1.76486	CSNK1E	SC006	-
0.116501	2.52029	DBP	SC006	-
0.0370875	1.01927	NFIL3	SC006	-
0.130142	2.08509	NR1D2	SC006	-
0.063194	1.26989	PER1	SC006	-
0.101585	1.83454	PER2	SC006	-
0.0369204	0.875976	ARNTL	SC007	-
0.40315	2.59861	ARNTL2	SC007	-
0.0626369	1.23251	BHLHE40	SC007	-
0.0219255	0.827121	CIPC	SC007	-
0.0273291	1.03593	CLOCK	SC007	-
0.868319	1.56304	CRY1	SC007	rhy
0.0177242	0.482895	CRY2	SC007	arrhy
0.438773	1.05013	CSNK1D	SC007	-
0.112188	1.33439	CSNK1E	SC007	-
0.0713638	1.25227	DBP	SC007	-
0.057171	0.91626	NFIL3	SC007	-
0.980223	2.24756	NR1D1	SC007	rhy
1.68111	2.09249	NR1D2	SC007	rhy
0.241447	2.44073	PER1	SC007	-
1.05696	2.26176	PER2	SC007	rhy
0.0735007	1.82704	ARNTL	SC008	-
0.0417195	1.20022	ARNTL2	SC008	-
0.600164	2.61269	BHLHE40	SC008	rhy
0.163058	2.91972	CIPC	SC008	-
0.0814249	0.490993	CLOCK	SC008	arrhy
0.658463	1.22652	CRY1	SC008	rhy
0.858525	1.31697	CRY2	SC008	rhy
0.0318401	1.14473	CSNK1D	SC008	-
0.0252371	0.738044	CSNK1E	SC008	-
0.128591	1.83737	DBP	SC008	-
0.0475477	1.10801	NFIL3	SC008	-
0.503136	1.9557	NR1D1	SC008	rhy
0.230261	4.90184	NR1D2	SC008	-
0.133268	2.07286	PER1	SC008	-
0.273876	1.81351	PER2	SC008	-
1.23042	2.11133	ARNTL	SC009	rhy
1.66252	3.59278	ARNTL2	SC009	rhy
0.102252	1.68099	BHLHE40	SC009	-
0.0622997	1.68197	CIPC	SC009	-
0.0633533	1.87982	CLOCK	SC009	-
0.75908	1.6162	CRY1	SC009	rhy
0.032029	0.976645	CRY2	SC009	-
0.790248	1.23615	CSNK1D	SC009	rhy
0.748082	1.81675	CSNK1E	SC009	rhy
2.17127	2.88879	DBP	SC009	rhy
0.0281121	0.900535	NFIL3	SC009	-
0.761201	2.41256	NR1D1	SC009	rhy
1.02023	6.44772	NR1D2	SC009	rhy
0.402604	2.1958	PER1	SC009	-
0.48337	1.55605	PER2	SC009	-
0.329006	1.16264	ARNTL	SC010	-
1.23016	3.28502	ARNTL2	SC010	rhy
0.385575	3.46086	BHLHE40	SC010	-
0.983844	2.73657	CIPC	SC010	rhy
0.236929	1.25373	CLOCK	SC010	-
0.412644	1.22644	CRY1	SC010	-
0.936541	1.77922	CRY2	SC010	rhy
0.574032	1.34649	CSNK1D	SC010	rhy
0.0204558	0.675794	CSNK1E	SC010	-
0.366882	2.65605	DBP	SC010	-
0.0506998	1.48359	NFIL3	SC010	-
0.153226	4.8396	NR1D2	SC010	-
0.335012	2.79311	PER1	SC010	-
0.611311	1.35756	PER2	SC010	rhy
0.056008	1.18146	ARNTL	SC011	-
0.0899319	2.49061	ARNTL2	SC011	-
0.114399	2.56304	BHLHE40	SC011	-
0.0754999	1.69543	CIPC	SC011	-
0.0425856	1.21044	CLOCK	SC011	-
0.0366259	1.12636	CRY1	SC011	-
0.145318	2.76479	CRY2	SC011	-
0.0800938	2.06575	CSNK1D	SC011	-
0.0769379	1.89932	CSNK1E	SC011	-
0.086138	1.80809	DBP	SC011	-
0.131214	2.6035	NFIL3	SC011	-
0.381935	1.38302	NR1D1	SC011	-
0.192125	3.13523	NR1D2	SC011	-
0.0308593	1.7022	PER1	SC011	-
0.197841	1.43815	PER2	SC011	-
0.051384	1.68822	ARNTL	SC012	-
0.0942086	2.44403	ARNTL2	SC012	-
0.529859	1.62636	BHLHE40	SC012	rhy
0.0623963	1.06387	CIPC	SC012	-
0.218312	1.46577	CLOCK	SC012	-
0.0333825	0.873742	CRY1	SC012	-
1.07884	3.15547	CRY2	SC012	rhy
0.123564	2.23943	CSNK1D	SC012	-
0.108945	2.49142	CSNK1E	SC012	-
0.0772109	2.45867	DBP	SC012	-
0.111188	1.87086	NFIL3	SC012	-
0.0212279	1.47948	NR1D2	SC012	-
0.124678	3.12744	PER1	SC012	-
0.52067	1.75892	PER2	SC012	rhy
0.0926325	1.5074	ARNTL	SC013	-
0.0699867	1.43083	ARNTL2	SC013	-
0.25579	1.20145	BHLHE40	SC013	-
0.0075319	0.230603	CIPC	SC013	arrhy
0.038396	0.974127	CLOCK	SC013	-
0.376732	1.20482	CRY1	SC013	-
0.0489805	1.10313	CRY2	SC013	-
0.0631043	1.81462	CSNK1D	SC013	-
0.0717503	1.94794	CSNK1E	SC013	-
0.132419	2.18208	DBP	SC013	-
0.310504	1.30293	NFIL3	SC013	-
0.0996994	2.05725	NR1D1	SC013	-
0.0848961	2.50468	NR1D2	SC013	-
0.301708	0.902517	PER1	SC013	-
0.0449523	1.60161	PER2	SC013	-
0.0582066	0.811155	ARNTL	SC014	-
0.0344227	0.892648	ARNTL2	SC014	-
0.0177344	0.545433	BHLHE40	SC014	-
0.0133798	0.568352	CIPC	SC014	-
0.0364949	0.677136	CLOCK	SC014	-
0.110606	1.14892	CRY1	SC014	-
0.0308582	0.704169	CRY2	SC014	-
0.026521	0.565207	CSNK1D	SC014	-
0.0454569	1.2509	CSNK1E	SC014	-
0.0600103	1.68795	DBP	SC014	-
0.148709	1.21451	NFIL3	SC014	-
0.0479539	1.34721	NR1D1	SC014	-
0.639214	2.29883	NR1D2	SC014	rhy
0.145513	1.89267	PER1	SC014	-
0.0993532	2.28803	PER2	SC014	-
0.014647	0.384208	ARNTL	SC015	arrhy
0.100451	1.08812	ARNTL2	SC015	-
0.769237	1.87539	BHLHE40	SC015	rhy
0.113841	0.418281	CIPC	SC015	arrhy
0.00723467	0.209532	CLOCK	SC015	arrhy
0.581213	1.22766	CRY1	SC015	rhy
0.640776	1.10047	CRY2	SC015	rhy
0.0502135	0.352055	CSNK1D	SC015	arrhy
0.0651191	0.841927	CSNK1E	SC015	-
0.995351	1.51371	DBP	SC015	rhy
0.39638	1.39126	NFIL3	SC015	-
0.031422	0.641986	NR1D1	SC015	-
1.69829	2.32163	NR1D2	SC015	rhy
0.14842	1.75912	PER1	SC015	-
0.224185	1.18036	PER2	SC015	-
0.0516695	1.22685	ARNTL	SC016	-
0.0259653	0.815327	ARNTL2	SC016	-
0.267001	1.47479	BHLHE40	SC016	-
0.0502076	0.555488	CIPC	SC016	-
0.115428	0.313661	CLOCK	SC016	arrhy
0.0993487	1.18384	CRY1	SC016	-
0.0111465	0.421811	CRY2	SC016	arrhy
0.0579175	0.759133	CSNK1D	SC016	-
0.0232133	0.865712	CSNK1E	SC016	-
0.0746016	1.67988	DBP	SC016	-
0.174442	1.81029	NFIL3	SC016	-
0.0189507	0.719825	NR1D1	SC016	-
0.0383057	1.41463	NR1D2	SC016	-
0.0105343	0.335864	PER1	SC016	arrhy
0.100291	0.921436	PER2	SC016	-
0.508026	1.48865	ARNTL	SC017	rhy
0.0462916	1.84729	ARNTL2	SC017	-
0.207651	1.20553	BHLHE40	SC017	-
0.109877	1.63593	CIPC	SC017	-
0.0314045	1.18903	CLOCK	SC017	-
0.037574	0.871085	CRY1	SC017	-
0.448355	0.931202	CRY2	SC017	-
0.345472	1.40665	CSNK1D	SC017	-
0.210583	1.37756	CSNK1E	SC017	-
0.0669637	1.62858	DBP	SC017	-
0.251268	3.3692	NFIL3	SC017	-
0.816671	1.48389	NR1D2	SC017	rhy
0.227397	0.865667	PER1	SC017	-
0.223436	1.70919	PER2	SC017	-
0.0309166	0.899978	ARNTL	SC018	-
0.0919504	1.78358	ARNTL2	SC018	-
0.0257765	1.022	BHLHE40	SC018	-
1.09601	3.64066	CIPC	SC018	rhy
0.848526	2.36894	CLOCK	SC018	rhy
0.353076	0.923164	CRY1	SC018	-
0.027263	0.585931	CRY2	SC018	-
0.0303073	0.415044	CSNK1D	SC018	arrhy
0.735796	1.04978	CSNK1E	SC018	rhy
0.188537	3.39036	DBP	SC018	-
0.054865	1.42973	NFIL3	SC018	-
0.621147	1.51777	NR1D1	SC018	rhy
0.0574172	2.16892	NR1D2	SC018	-
0.0501428	2.12436	PER1	SC018	-
0.0215561	0.743526	PER2	SC018	-
0.474605	1.94259	ARNTL	SC019	-
0.0789379	1.71871	ARNTL2	SC019	-
0.821464	1.75668	CRY1	SC019	rhy
0.602241	3.31031	CSNK1D	SC019	rhy
0.759198	2.36531	CSNK1E	SC019	rhy
0.155516	1.70023	DBP	SC019	-
0.0794797	1.27727	NFIL3	SC019	-
0.285971	2.71152	PER2	SC019	-
0.106956	1.20536	ARNTL	SC021	-
0.0557204	0.761528	ARNTL2	SC021	-
0.083763	1.46416	BHLHE40	SC021	-
0.484231	1.92375	CRY1	SC021	-
0.142707	2.08611	CSNK1D	SC021	-
0.219041	3.61467	CSNK1E	SC021	-
0.0417104	1.25676	DBP	SC021	-
0.0576335	1.04051	NFIL3	SC021	-
1.04488	3.54018	PER1	SC021	rhy
0.342183	3.01089	PER2	SC021	-
